# Supplementary material for: Lack of robust evidence for a Wolbachia infection in Anopheles gambiae from Burkina Faso
Source: Med Vet Entomol. 2022 Jul 25;36(3):301–8. doi: 10.1111/mve.12601 (PMC10053554; doi:10.1111/mve.12601)
Supplement: Supplementary file 1 — Figure S1. Single‐nucleotide variant alignment of all sequences from Anopheles gambiae, and Wolbachia of Aedes albopictus. [file MVE-36-301-s002.fasta]

>ENA|AB772260/1024-1339
ttaagtcccgcaacgagcgcaaccctcatccttagttgcatcaggtaatgctgagcacttaaggaaactgcc
agtgataagctggaggaaggtggggatgatgtcaagtcatcatggcctttatgaagtgggctacacacgtgc
tacaatggtgtctacaatgggctgcaaggtgcgcaagcctaagctaat-ccctaaaagacatctcagttcgg
attgtactctgcaactcgagtgcatgaagttggaatcgctagtaatcgtggattagcatgccacggtgaata
cgttctcgggtcttgtacacactgcccgt
>ENA|AB772263/1024-1339
ttaagtcccgcaacgagcgcaaccctcatccttagttgcatcaggtaatgctgagcacttaaggaaactgcc
agtgataagctggaggaaggtggggatgatgtcaagtcatcatggcctttatgaagtgggctacacacgtgc
tacaatggtgtctacaatgggctgcaaggtgcgcaagcctaagctaat-ccctaaaagacatctcagttcgg
attgtactctgcaactcgagtgcatgaagttggaatcgctagtaatcgtggatcagcatgccacggtgaata
cgttctcgggtcttgtacacactgcccgt
>ENA|AB795345/1024-1339
ttaagtcccgcaacgagcgcaaccctcatccttagttgcatcaggtaaagctgagcacttaaggaaactgcc
agtgataagctggaggaaggtggggatgatgtcaagtcatcatggcctttatgaagtgggctacacacgtgc
tacaatggtgtctacaatgggctgcaaggtgcgcaagcctaagctaat-ccctaaaagacatctcagttcgg
attgtactctgcaactcgagtgcatgaagttggaatcgctagtaatcgtggatcagcatgccacggtgaata
cgttctcgggtcttgtacacactgcccgt
>ENA|AF045189/1033-1348
ttaagtcccgcaacgagcgcaaccctcttccttagttgsatcaggtaatgctgagtacttaaggaaactgcc
agtgataagctggaggaaggtggggatgatgtcaagtcatcatggsctttatgaagtgggctacacacgtgc
tacaatggtgtctacaatgggctgcaaggkgcgcaagcctaagctaat-ccctaaaagacatctcagttcgg
attgtactctgcaactcgagtgcatgaagttggaatcgctagtaatcgtggatcagcatgccacggtgaata
cgttctcgggtcttgtacacactgcccgt
>ENA|AJ628416/1021-1335
ttaagtcccgcaacgagcgcaaccctcatccttagttacatcaggtcatgctggggacttaaggaaactgcc
agtgataaactggaggaaggtggggatgatgtcaagtcatcatggcccttatggagtgggctacacacgtgc
tacaatggtggctacaatgggctgcaaagt-cgcaaggctgagctaat-ccttaaaagccatctcagttcgg
attgtactctgcaactcgagtgcatgaagttggaatcgctagtaatcgtggatcagcatgccacggtgaata
cgttctcgggtcttgtacacactgcccgt
>ENA|AY335923/960-1275
ttaagtcccgcaatgagggcaaccctcatccttagttacatcaggtaatgctggggacttaaggagactgcc
agtgatgaactggaggaaggtggggatgatgtcaagtcctcatgacccttacgggctgagctacacacgtgc
tacaatggtggctacaatgggctgcaaagt-cgcgaggctaagctaatcccttaaaagccatctcagttcgg
attgtactcagcaactcgagtgcatgaagtaggaatcgctagtaatcgtggatcagcacgccccggtgaata
cgttctcgggttttgtacacgctgaatgt
>ENA|DQ412085/999-1314
ttaagtcccgcaacgagcgcaaccctcatccttagttacatcaggtaatgctggggacttaaggaaactgcc
agtgataaactggaggaaggtggggatgatgtcaagtcatcatggcccttatggagtgggctacacacgtgc
tacaatggtggctacaatgggctgcaaagt-cgcgaggctaagctaatcccttaaaagccatctcagttcgg
attgtactctgcaactcgagtgcatgaagttggaatcgctagtaatcgtggatcagcacgccacggtgaata
cgttctcgggtcttgtacacactgcccgt
>ENA|EU292719/90-405
ttaagtcccgcaacgagcgcaaccctcatccttagttgcatcaggtaatgctgagtacttaaggaaactgcc
agtgataagctggaggaaggtggggatgatgtcaagtcatcatggcctttatggagtgggctacacacgtgc
tacaatggtgtctacaatgggctgcaaggtgcgcaagcctaagctaat-ccctaaaagacatctcagttcgg
attgtactctgcaactcgagtacatgaagttggaatcgctagtaatcgtggatcagcatgccacggtgaata
cgttctcgggtcttgtacacactgcccgt
>ENA|EU914940/593-908
ttaagtcccgcaacgagcgcaaccctcatccttagttgcatcaggtaatgctgagcacttaaggaaactgcc
agtgataagctggaggaagatggggatgatgtcaagtcatcatggcctttatgaagtgggctacacacgtgc
tacaatggtgtctacagtgggctgcaaggtgcgcaagcctaagctaat-ccctaaaagacatctcagttcgg
attgtactctgcaactcgagtgcatgaagttggaatcgctagtaatcgtggatcagcatgccacggtgaata
cgttctcgggtcttgtacacactgcccgt
>ENA|FJ438533/932-1247
ttaagtcccgcaacgagcgcaaccctcatccttagttgcatcaggtaatgctgagcacttaaggaaactccc
agtgataagctggaggaagatggggatgatgtcaagtcatcatggcctttatgaagtgggctacacacgtgc
tacaatggtgtctacaatgggctgcaaggtgcgcaagcctaagctaat-ccctaaaagacatctcagttcgg
attgtactctgcaactcgagtgcatgaagttggaatcgctagtaatcgtggatcagcatgccacggtgaata
cgttctcgggtcttgtacacactgcccgt
>ENA|GU124506/1044-1359
ttaagtcccgcaacgagcgcaaccctcatccttagttgcatcaggtaatgctgagcacttaaggaaactgcc
agtgataagctggaggaagatggggatgatgtcaagtcatcatggcctttatgaagtgggctacacacgtgc
tacaatggtgtctacagtgggctgcaaggtgcgcaagcctaagctaat-ccctaaaagacatctcagttcgg
attgtactctgcaactcgagtgcatgaagttggaatcgctagtaatcgtggatcagcatgccacggtgagta
cgttctcgggtcttgtacacactgcccgt
>ENA|HQ843849/782-1097
ttaagtcccgcaacgagcgcaaccctcatccttagttgcatcaggtaatgctgagcacttaaggaaactgcc
agtgataagctggaggaagatggggatgatgtcaagtcatcatggcctttatgaagtgggctacacacgtgc
tacaatggtgtctacagtgggctgcaaggtgcgcaagcctaggctaat-ccctaaaagacatctcagttcgg
attgtactctgcaactcgagtgcatgaagttggaatcgctagtaatcgtggatcagcatgccacggtgaata
cgttctcgggtcttgtacacactgcccgt
>ENA|JF494906/90-405
ttaagtcccgcaacgagcgcaaccctcatccttagttacatcaggtaatgctggggacttaaggaaactgcc
agtgataaactggaggaaggtggggatgatgtcaagtcatcatggcccttatggagtgggctacacacgtgc
tacaatggtggctacaatgggctgcaaagt-cgcgaggctaagctaatcccttaaaagccatctcagttcgg
attgtactctgcaactcgagtgcatgaagttggaatcgctagtaatcgtggatcagcacgccacggtgaata
cgttttcgggtcttgtacacactgcccgt
>ENA|JF494908/90-405
ttaagtcccgcaacgagcgcaaccctcatccttagttacatcaggtaatgctggggacttaaggaaactgcc
agtgataaactggaggaaggtggggatgatgtcaagtcatcatggcccttatggagtgggctacacacgtgc
tacaatggtggctacaatgggctgcaaagt-cgcgaggctaagctaatcccttaaaagccatctcagttcgg
attgtactctgcaactcgagtgcatgaagttggaatcgctagtaatcgtggatcagcacgccacggtgaata
cgttctcgggtcttgtacacactgcccgt
>ENA|JF494910/90-405
ttaagtcccgcaacgagcgcaaccctcatccttagttgcatcaggtaatgctgagtacttaaggaaactgcc
agtgataagctggaggaaggtggggatgatgtcaagtcatcatggcctttatggagtgggctacacacgtgc
tacaatggtgtctacaatgggctgcaaggtgcgcaagcctaagctaat-ccctaaaagacatctcagttcgg
attgtactctgcaactcgagtacatgaagttggaatcgctagtaatcgtggatcagcatgccacggtgaata
cgttctcgggtcttgtacacactgcccgt
>ENA|JN109117/90-405
ttaagtcccgcaacgagcgcaaccctcatccttagttgcatcaggtaatgctgagtacttaaggaaactgcc
agtgataagctggaggaaggtggggatgatgtcaagtcatcatggcctttatggagtgggctacacacgtgc
tacaatggtgtctacaatgggttgcaaggtgcgcaagcctaagctaat-ccctaaaagacatctcagttcgg
attgtactctgcaactcgagtacatgaagttggaatcgctagtaatcgtggatcagcatgccacggtgaata
cgttctcgggtcttgtacacactgcccgt
>ENA|JN109154/90-405
ttaagtcccgcaacgagcgcaaccctcatccttagttgcatcaggtaatgctgagcacttaaggaaactgcc
agtgataagctggaggaagatggggatgatgtcaagtcatcatggcctttatgaagtgggctacacacgtgc
tacaatggtgtctacagtgggctgcaaggtgcgcaagcctaggctaat-ccctaaaagacatctcagttcgg
attgtactctgcaactcgagtgcatgaagttggaatcgctagtaatcgtggatcagcatgccacggtgaata
cgttctcgggtcttgtacacactgcccgt
>ENA|JN384059/883-1198
ttaagtcccgcaacgagcgcaaccctcatccttagttgcatcaggtaatgctgagtacttaaggaaactgcc
agtgataagctggaggaagatggggatgatgtcaagtcatcatggcctttatgaagtgggctacacacgtgc
tacaatggtgtctacagtgggctgcaaggtgcgcaagcctaagctaat-ccctaaaagacatctcagttcgg
attgtactctgcaactcgagtgcatgaagttggaatcgctagtaatcgtggatcagcatgccacggtgaata
cgttctcgggtcttgtacacactgcccgt
>ENA|JN384086/873-1187
ttaagtcccgcaacgagcgcaaccctcatccttagttgcatcaggttatgctgaggacttaaggaaactgcc
agtgataagctggaggaagatggggatgatgtcaagtcatcatggcccttatgaagtgggctacacacgtgc
tacaatggtgcttacagtgggctgcaaggt-cgcaagcctaagctaat-cctaaaaaatcatctcagttcgg
attgttctctgcaactcgagagcatgaagttggaatcgctagtgatcgtggatcagcatgccacggtgaata
cgttctcgggtcttgtacacactgcccgt
>ENA|JN384095/691-1006
ttaagtcccgcaacgagcgcaaccctcatccttagttgcatcaggtaatgctgagtacttaaggaaactgcc
agtgataagctggaggaagatggggatgatgtcaagtcatcatggcctttatgaagtgggctacacacgtgc
tacaatggtgtctacagtaggctgcaaggtgcgcaagcctaagctaat-ccctaaaagacatctcagttcgg
attgtactctgcaactcgagtgcatgaagttggaatcgctagtaatcgtggatcagcatgccacggtgaata
cgttctcgggtcttgtacacactgcccgt
>ENA|JN384096/691-1006
ttaagtcccgcaacgagcgcaaccctcatccttagttgcatcaggtaatgctgagcacttaaggaaactgcc
agtgataagctggaggaagatggggatgatgtcaagtcatcatggcctttatgaagtgggctacacacgtgc
tacaatggtgtctacagtgggctgcaaggtgcgcaagcctaagctaat-ccctaaaagacatctcagttcgg
attgtactctgcaactcgagtgcatgaagttggaatcgctagtaatcgtggatcagcatgccacggtgaata
cgttctcgggtcttgtacacactgcccgt
>ENA|JQ726760/1025-1340
ttaagtcccgcaacgagcgcaaccctcatccttagttgcatcaggtaatgctgagtacttaaggaaactgcc
agtgataagctggaggaaggtggggatgatgtcaagtcatcatggcctttatggagtgggctacacacgtgc
tacaatggtgtctacaatgggctgcaaggtgcgcaagcctaagctaat-ccctaaaagacatctcagttcgg
attgtactctgcaactcgagtacatgaagttggaatcgctagtaatcgtggatcagcatgccacggtgaata
cgttctcgggtcttgtacacactgcccgt
>ENA|JQ726767/1024-1339
ttaagtcccgcaacgagcgcaaccctcatccttagttgcatcaggtaatgctgagcacttaaggaaactccc
agtgataagctggaggaagatggggatgatgtcaagtcatcatggcctttatgaagtgggctacacacgtgc
tacaatggtgtctacaatgggctgcaaggtgcgcaagcctaagctaat-ccctaaaagacatctcagttcgg
attgtactctgcaactcgagtgcatgaagttggaatcgctagtaatcgtggatcagcatgccacggtgaata
cgttctcgggtcttgtacacactgcccgt
>ENA|KJ125429/78-393
ttaagtcccgcaacgagcgcaaccctcatccttagttgcatcaggtaatgctgagcacttaaggaaactccc
agtgataagctggaggaagatggggatgatgtcaagtcatcatggcctttatgaagtgggctacacacgtgc
tacaatggtgtctacaatgggctgcaaggtgcgcaagcctaagctaat-ccctaaaagacatctcagttcgg
attgtactctgcaactcgagtgcatgaagttggaatcgctagtaatcgtggatcagcatgccacggtgaata
cgttctcgggtcttgtacacactgcccgt
>ENA|KJ125432/77-392
ttaagtcccgcaacgagcgcaaccctcatccttagttgcatcaggtaatgctgagtacttaaggaaactgcc
agtgataagctggaggaaggtggggatgatgtcaagtcatcatggcctttatggagtgggctacacacgtgc
tacaatggtgtctacaatgggttgcaaggtgcgcaagcytaagytaat-ccctaaaagacatctcagttcgg
attgtactctgcaactcgagtacatgaagttggaatcgctagtaatcgtggatcagcatgccacggtgaata
cgttctcgggtcttgtacacactgcccgt
>ENA|KJ728739/85-380
ttaagtcccgcaacgagcgcaaccctcatccttagttgcatcaggtaatgctgagtacttaaggaaactgcc
agtgataagctggaggaaggtggggatgatgtcaagtcatcatggcctttatggagtgggctacacacgtgc
tacaatggtgtctacaatgggttgcaaggtgcgcaagcctaagctaat-ccctaaaagacatctcagttcgg
attgtactctgcaactcgagtacatgaagttggaatcgctagtaatcgtggatcagcatgccacggtgaata
cgtctcggg--------------------
>ENA|KJ728740/91-406
ttaagtcccgcaacgagcgcaaccctcatccttagttgcatcaggtaatgctgaatacttaaggaaactgcc
agtgataagctggaggaaggtggggatgatgtcaagtcatcatggcctttatggagtgggctacacacgtgc
tacaatggtgtctacaatgggctgcaaggtgcgcaagcctaagctaat-ccctaaaagacatctcagttcgg
attgtactctgcaactcgagtacatgaagttggaatcgctagtaatcgtggatcaccatgccacggtgaata
cgttctcgggtcttgtacacactgcccgt
>ENA|KJ728741/91-394
ttaagtcccgcaacgagcgcaaccctcatccttagttgcatcaggtaatgctgagtacttaaggaaactgcc
agtgataagctggaggaaggtggggatgatgtcaagtcatcatggcctttatggagtgggctacacacgtgc
tacaatggtgtctacaatgggttgcaaggtgcgcaagcttaagctaat-ccctaaaagacatctcagttcgg
attgtactctgcaactcgagtacatgaagttggaatcgctagtaatcgtggatcagcatgccacggtgaata
cgttctcgggtct-gtac-----------
>ENA|KJ728742/91-406
ttaagtcccgcaacgagcgcaaccctcatccttagttgcatcaggtaatgctgagtacttaaggaaactgcc
agtgataagctggaggaaggtggggatgatgtcaagtcatcatggcctttatggagtgggctacacacgtgc
tacaatggtgtctacaatgggttgcaaggtgcgcaagcctaagctaat-ccctaaaagacatctcagttcgg
attgtactctgcaactcgagtacatgaagttggaatcgctagtaatcgtggatcatcatgccacggtgaata
cgttctcgggtcttgtacacactgcccgt
>ENA|KJ728743/91-406
ttaagtcccgcaacgagcgcaaccctcatccttagttgcatcaggtaatgctgagtacttaaggaaactgcc
agtgataagctggaggaaggtggggatgatgtcaagtcatcatggcctttatggagtgggctacacacgtgc
tacaatggtgtctacaatgggttgcaaggtgcgcaagcctaagctaat-ccctaaaagacatctcagttcgg
attgtactctgcaactcgagtacatgaagttggaatcgctagtaatcgtggatcagcatgccacggtgaata
cgttctcgggtcttgtacgcactgcccgt
>ENA|KJ728744/91-406
ttaagtcccgcaacgagcgcaaccctcatccttagttgcatcaggtaatgctgagtacttaaggaaactgcc
agtgataagctggaggaaggtggggatgatgtcaagtcatcatggcctttatggagtgggctacacacgtgc
tacaatggtgtctacaatgggttgcaaggtgcgcaagcctaagctaat-ccctaaaagacatctcagttcgg
attgtactctgcaactcgagtacatgaagttggaatcgctagtaatcgtggatcagcatgccacggtgaata
cgttctcgggtcttgtacacactgcccgt
>ENA|KJ728745/91-406
ttaagtcccgcaacgagcgcaaccctcatccttagttacatcaggtaatgctggggacttaaggaaactgcc
agtgataaactggaggaaggtggggatgatgtcaagtcatcatggcccttatggagtgggctacacacgtgc
tacaatggtggctacaatgggctgcaaagt-cgcgaggctaagctaatcccttaaaagccatctcagttcgg
attgtactctgcaactcgagtacatgaagttggaatcgctagtaatcgtggatcagcatgccacggtgaata
cgttctcgggtcttgtacacactgcccgt
>ENA|KJ728748/89-391
ttaagtcccgcaacgagcgcaaccctcatccttagttacatcaggtaatgctggggacttaaggaaactgcc
agtgataaactggaggaaggtggggatgatgtcaagtcatcatggcccttatggagtgggctacacacgtgc
tacaatggtggctacaatgggctgcaaagt-cgcggggctaagctaatcccttaaaagccatctcagttcgg
attgtactctgcaactcgagtgcatgaagttggaatcgctagtaatcgtggatcagcacgccacggtgaata
cg-tctcgggtctgaca------------
>ENA|KJ728750/91-381
ttaagtcccgcaacgagcgcaaccctcatccttagttacatcaggtaatgctggggacttaaggaaactgcc
agtgataaactggaggaaggtggggatgatgtcaagtcatcatggcccttatggagtgggctacacacgtgc
tacaatggtggctacaatgggctgcaaagt-cgcgaggctaagctaatcccttaaaagccatctcagttcgg
attgtactctgcaactcgagtgcatgaagttggaatcgctagtaatcgtggatcagcacgccacggtgaata
cgtt-------------------------
>ENA|KJ728752/91-406
ttaagtcccgcaacgagcgcaaccctcatccttagttacatcaggtaatgctggggacttaaggaaactgcc
agtgataaactggaggaaggtggggatgatgtcaagtcatcatggcccttatggagtgggctacacacgtgc
tacaatggtggctacaatgggctgcaaagt-cgcgaggctaagctaatcccttaaaagccatctcagttcgg
attgtactctgcaactcgagtgcatgaagttggaatcgctagtaatcgtggatcagcacgccacggtgaata
cgttctcgggtcttgtacacactgcccgt
>ENA|KJ728755/50-365
ttaagtcccgcaacgagcgcaaccctcatccttagttacatcaggtaatgctggggacttaaggaaactgcc
agtgataaactggaggaaggtggggatgatgtcaagtcatcatggcccttatggagtgggctacacacgtgc
tacaatggtggctacaatgggctgcaaagt-cgcgaggctaagctaatcccttaaaagccatctcagttcgg
attgtactctgcaactcgagtgcatgaagttggaatcgctagtaatcgtggatcagcacgccacggtgaata
cgttctcgggtcttgtacacactgcccgt
>ENA|KP089991/49-364
ttaagtcccgcaacgagcgcaaccctcatccttagttacatcaggtaatgctggggacttaaggaaactgcc
agtgataaactggaggaaggtggggatgatgtcaagtcatcatggcccttatggagtgggctacacacgtgc
tacaatggtggctacaatgggctgcaaagt-cgcgaggctaagctaatcccttaaaagccatctcagttcgg
attgtactctgcaactcgagtacatgaagttggaatcgctagtaatcgtggatcagcatgccacggtgaata
cgttctcgggtcttgtacacactgcccgt
>ENA|KR698148/70-385
ttaagtcccgcaacgagcgcaaccctcatccttagttgcatcaggtaatgctgagtacttaaggaaactgcc
agtgataagctggaggaaggtggggatgatgtcaagtcatcatggcctttatggagtgggctacacacgtgc
tacaatggtgtctacaatgggctgcaaggtgcgcaagcctaagctaat-ccctaaaagacatctcagttcgg
attgtactctgcaactcgagtacatgaagttggaatcgctagtaatcgtggatcagcatgccacggtgaata
cgttctcgggtcttgtacacactgcccgt
>ENA|KR698151/70-385
ttaagtcccgcaacgagcgcaaccctcatccttagttgcatcaggtaatgctgagtacttaaggaaactgcc
agtgataagctggaggaaggtggggatgatgtcaagtcatcatggcctttatggagtgggctacacacgtgc
tacaatggtgtctacaatgggctgcaaggtgcgcaagcctaagctaat-ccctaaaagacatctcagttcgg
attgtactctgcaactcgagtacatgaagttggaatcgctagtaatcgtggatcagcatgccacggtgaata
cgttctcgggtcttgtacacactgcccgt
>ENA|KR698173/70-385
ttaagtcccgcaacgagcgcaaccctcatccttagttacatcagataatgctggggacttaaggaaactgct
agtgataaactggaggaaggtggggatgatgtcaagtcatcatggcccttatggagtgggctacacacgtgc
tacaatggtggctacaatgggctgcaaagt-cgcgagactaagccaatcccttaaaagccatctcagttcgg
attgtactctgcaactcgagtacatgaagttggaatcgctagtaatcgtggatcagcatgccacggtgaata
cgttctcgggtcttgtacacactgcccgt
>ENA|KT799586/964-1279
ttaagtcccgcaacgagcgcaaccctcatccttagttacatcaggtaatgctggggacttaaggaaactgct
agtgataaactggaggaaggtggggatgatgtcaagtcatcatggcccttatggagtgggctacacacgtgc
tacaatggtggctacaatgggctgcaaagt-cgcgaggctaagctaatcccttaaaagccatctcagttcga
attgcactctgcaactcgagtgcatgaagttggaatcgctagtaatcgtggatcagcatgccacggtgaata
cgttctcgggtcttgtacacactgcccgt
>ENA|KT799588/1008-1323
ttaagtcccgcaacgagcgcaaccctcatccttagttacatcaggtaatgctggggacttaaggaaactgct
agtgataaactggaggaaggtggggatgatgtcaagtcatcatggcccttatggagtgggctacacacgtgc
tacaatggtggctacaataggctgcaaaac-tgcgaagttgagctaatcctttaaaagccatctcagttcgg
attgcactctgcaactcgagtgcatgragttggaatcgctagtaatcgtggatcagcatgccacggtgaata
cgttctcgggtcttgtacacactgcccgt
>ENA|L02888/1037-1352
ttaagtcccgcaacgagcgcaaccctcatccttagttgcatcaggtaatgctgagtacttaaggaaactgcc
agtgataagctggaggaaggtggggatgatgtcaagtcatcatggcctttatggagtgggctacacacgtgc
tacaatggtgtctacaatgggttgcaaggtgcgcaagcctaagctaat-ccctaaaagacatctcagttcgg
attgtactctgcaactcgagtacatgaagttggaatcgctagtaatcgtggatcagcatgccacggtgaata
cgttctcgggtcttgtacacactgcccgt
>ENA|LC108848/1026-1341
ttaagtcccgcaacgagcgcaaccctcatccttagttacatcaggtaatgctggggacttaaggaaactgcc
agtgataaactggaggaaggtggggatgatgtcaagtcatcatggcccttatggagtgggctacacacgtgc
tacaatggtggctacaatgggctgcaaagt-cgcgaggctaagctaatcccttaaaagccatctcagttcgg
attgtactctgcaactcgagtgcatgaagttggaatcgctagtaatcgtggatcagcacgccacggtgaata
cgttctcgggtcttgtacacactgcccgt
>ENA|LC370780/995-1310
ttaagtcccgcaacgagcgcaaccctcatccttagttacatcaggtaatgctggggacttaaggaaactgcc
agtgataaactggaggaaggtggggatgatgtcaagtcatcatggcccttatggagtgggctacacacgtgc
tacaatggtggctacaatgggctgcaaagt-cgcgaggctaagccaatcccttaaaagccatctcagttcgg
attgtactctgcaactcgagtgcatgaagttggaatcgctagtaatcgtggatcagcacgccacggtgaata
cgttctcgggtcttgtacacactgcccgt
>ENA|LC370785/1017-1332
ttaagtcccgcaacgagcgcaaccctcatccttagttacatcaggtaatgctggggacttaaggaaactgcc
agtgataaactggaggaaggtggggatgatgtcaagtcatcatggcccttatggagtgggctacacacgtgc
tacaatggtggctacaatgggctgcaaagt-cgcgaggctaagccaatcccttaaaagccatctcagttcgg
attgtactctgcaactcgagtgcatgaagttggaatcgctagtaatcgtggatcagcacgccacggtgaata
cgttctcgggtcttgtacacactgcccgt
>ENA|MF944114/42-339
ttaagtcccgcaacgagcgcaaccctcatccttagttacatcaggtcatgctggggacttaaggaaactgcc
agtgataaactggaggaaggtggggatgatgtcaagtcatcatggcccttatggagtgggctacacacgtgc
tacaatggtggctacaatgggctgcaaagt-cgcaaggctgagctaat-ccttaaaagccatctcagttcgg
attgtactctgcaactcgagtgcatgaagttggaatcgctagtaatcgtggatcagcacgccacggtgaata
cgttctcgggtc-----------------
>ENA|MF999263/1043-1358
ttaagtcccgcaacgagcgcaaccctcatccttagttgcatcaggtaatgctgagtacttaaggaaactgcc
agtgataagctggaggaaggtggggatgatgtcaagtcatcatggcctttatggagtgggctacacacgtgc
tacaatggtgtctacaatgggttgcaaggtgcgcaagcctaagctaat-ccctaaaagacatctcagttcgg
attgtactctgcaactcgagtacatgaagttggaatcgctagtaatcgtggatcagcatgccacggtgaata
cgttctcgggtcttgtacacactgcccgt
>ENA|MG707893/90-405
ttaagtcccgcaacgagcgcaaccctcatccttagttgcatcaggtaatgctgagtacttaaggaaactgcc
agtgataagctggaggaaggtggggatgatgtcaagtcatcatggcctttatggagtgggctacacacgtgc
tacaatggtgtctacaatgggttgcaaggtgcgcaagcctaagctaat-ccctaaaagacatctcagttcgg
attgtactctgcaactcgagtacatgaagttggaatcgctagtaatcgtggatcagcatgccacggtgaata
cgttctcgggtcttgtacacactgcccgt
>ENA|MG707957/69-382
ttaagtcccgcgacgagcgcaaccctcatccttagttacatcaggttatgctggggacttaaggaaacttcc
agtgataaactggaggaaggtggggatgatgtcaagtcatcacggcccttatggagtgggctacacacgtgc
tacaatggtgattacaatgggctgcaaggt-cgcaaggttgagctaat--cctaaaaatcatctcagttcgg
attgctccccgcaactcgagagcatgaagttggaatcgctagtaatcgtggatcagcgtgccacggtgaata
cgttctcgggtcttgtacacactgcccgt
>ENA|MH470290/537-852
ttaagtcccgcaacgagcgcaaccctcatccttagttgcatcaggtaatgctgagtacttaaggaaactgcc
agtgataagctggaggaaggtggggatgatgtcaagtcatcatggcctttatggagtgggctacacacgtgc
tacaatggtgtctacaatgggctgcaaggtgcgcaagcctaagctaat-ccctaaaagacatctcagttcgg
attgtactctgcaactcgagtacatgaagttggaatcgctagtaatcgtggatcagcatgccacggtgaata
cgttctcgggtcttgtacacactgcccgt
>ENA|MH596695/40-355
ttaagtcccgcaacgagcgcaaccctcatccttagttgcatcaggtaatgctgagcacttaaggaaactgcc
ggtgataagctggaggaagatggggatgatgtcaagtcatcatggcctttatgaagtgggctacacacgtgc
tacaatggtgtctacaatgggctgcaaggtgcgcaagcctaagctaat-ccctaaaagacatctcagttcgg
attgtactctgcaactcgagtgcatgaagttggaatcgctagtaatcgtggatcagcatgccacggtgaata
cgttctcgggtcttgtacacactgcccgt
>ENA|MH596703/40-355
ttaagtcccgcaacgagcgcaaccctcatccttagttgcatcaggtaatgctgagtacttaaggaaactgcc
agtgataagctggaggaaggtggggatgatgtcaagtcatcatggcctttatggagtgggctacacacgtgc
tacaatggtgtctacaatgggctgcaaggtgcgcaagcctaagctaat-ccctaaaagacatctcagttcgg
attgtactctgcaactcgagtacatgaagttggaatcgctagtaatcgtggatcagcatgccacggtgaata
cgttctcgggtcttgtacacactgcccgt
>ENA|MH605279/69-384
ttaagtcccgcaacgagcgcaaccctcatccttagttgcatcaggtaatgctgagtacttaaggaaactgcc
agtgataagctggaggaaggtggggatgatgtcaagtcatcatggcctttatggagtgggctacacacgtgc
tacaatggtgtctacaatgggctgcaaggtgcgcaagcctaagctaat-ccctaaaagacatctcagttcgg
attgtactctgcaactcgagtacatgaagttggaatcgctagtaatcgtggatcagcatgccacggtgaata
cgttctcgggtcttgtacacactgcccgt
>ENA|MK277386/90-405
ttaagtcccgcaacgagcgcaaccctcatccttagttgcatcaggtaatgctgagcacttaaggaaactgcc
agtgataagctggaggaaggtggggatgatgtcaagtcatcatggcctttatgaagtgggctacacacgtgc
tacaatggtgtctacagtgggctgcaaggtgcgcaagcctaagctaat-ccctaaaagacatctcagttcgg
attgtactctgcaactcgagtgcatgaagttggaatcgctagtaatcgtggatcagcatgccacggtgaata
cgttctcgggtcttgtacacactgcccgt
>ENA|MK277388/92-407
ttaagtcccgcaacgagcgcaaccctcatccttagttgcatcaggtaatgctgagcacttaaggaaactgcc
agtgataagctggaggaagatggggatgatgtcaagtcatcatggcctttatgaagtgggctacacacgtgc
tacaatggtgtctacagtgggctgcaaggtgcgcaagcctaagctaat-ccctaaaagacatctcagttcgg
attgtactctgcaactcgagtgcatgaagttggaatcgctagtaatcgtggatcagcatgccacggtgaata
cgttctcgggtcttgtacacactgcccgt
>ENA|MK277393/91-406
ttaagtcccgcaacgagcgcaaccctcatccttagttgcatcaggtaatgctgagtacttaaggaaactgcc
agtgataagctggaggaaggtggggatgatgtcaagtcatcatggcctttatggagtgggctacacacgtgc
tacaatggtgtctacaatgggctgcaaggtgcgcaagcctaagctaat-ccctaaaagacatctcagttcgg
attgtactctgcaactcgagtacatgaagttggaatcgctagtaatcgtggatcagcatgccacggtgaata
cgttctcgggtcttgtacacactgcccgt
>ENA|MK277424/90-405
ttaagtcccgcaacgagcgcaaccctcatccttagttgcatcaggtaatgctgagtacttaaggaaactgcc
agtgataagctggaggaaggtggggatgatgtcaagtcatcatggcctttatggagtgggctacacacgtgc
tacaatggtgtctacaatgggctgcaaggtgcgcaagcctaagctaat-ccctaaaagacatctcagttcgg
attgtactctgcaactcgagtacatgaagttggaatcgctagtaatcgtggatcagcatgccacggtgaata
cgttctcgggtcttgtacacactgcccgt
>ENA|MK278701/70-385
ttaagtcccgcaacgagcgcaaccctcatccttagttgcatcaggtaatgctgagcacttaaggaaactgcc
agtgataagctggaggaagatggggatgatgtcaagtcatcatggcctttatgaagtgggctacacacgtgc
tacaatggtgtctacagtgggctgcaaggtgcgcaagcctaagctaat-ccctaaaagacatctcagttcgg
attgtactctgcaactcgagtgcatgaagttggaatcgctagtaatcgtggatcagcatgccacggtgaata
cgttctcgggtcttgtacacactgcccgt
>ENA|MN123050/984-1299
ttaagtcccgcaacgagcgcaaccctcatccttagttgcatcaggtaatgctgagtacttaaggaaactgcc
agtgataagctggaggaaggtggggatgatgtcaagtcatcatggcctttatggagtgggctacacacgtgc
tacaatggtgtctacaatgggctgcaaggtgcgcaagcctaagctaat-ccctaaaagacatctcagttcgg
attgtactctgcaactcgagtacatgaagttggaatcgctagtaatcgtggatcagcatgccacggtgaata
cgttctcgggtcttgtacacactgcccgt
>ENA|MN268745/84-399
ttaagtcccgcaacgagcgcaaccctcatccttagttgcatcaggtaatgctgagtacttaaggaaactgcc
agtgataagctggaggaaggtggggatgatgtcaagtcatcatggcctttatggagtgggctacacacgtgc
tacaatggtgtctacaatgggctgcaaggtgcgcaagcctaagctaat-ccctaaaagacatctcagttcgg
attgtactctgcaactcgagtacatgaagttggaatcgctagtaatcgtggatcagcatgccacggtgaata
cgttctcgggtcttgtacacactgcccgt
>ENA|MN383058/776-1091
ttaagtcccgcaacgagcgcaaccctcatccttagttgcatcaggtaatgctgagtacttaaggaaactgcc
agtgataagctggaggaaggtggggatgatgtcaagtcatcatggcctttatggagtgggctacacacgtgc
tacaatggtgtctacaatgggctgcaaggtgcgcaagcctaagctaat-ccctaaaagacatctcagttcgg
attgtactctgcaactcgagtacatgaagttggaatcgctagtaatcgtggatcagcatgccacggtgaata
cgttctcgggtcttgtacacactgcccgt
>ENA|MN383129/775-1090
ttaagtcccgcaacgagcgcaaccctcatccttagttgcatcaggtaatgctgagtacttaaggaaactgcc
agtgataagctggaggaaggtggggatgatgtcaagtcatcatggcctttatggagtgggctacacacgtgc
tacaatggtgtctacaatgggctgcaaggtgcgcaagcctaagctaat-ccctaaaagacatctcagttcgg
attgtactctgcaactcgagtacatgaagttggaatcgctagtaatcgtggatcagcatgccacggtgaata
cgttctcgggtcttgtacacactgcccgt
>ENA|MN699328/957-1272
ttaagtcccgcaacgagcgcaaccctcatccttagttacatcaggtaatgctggggacttaaggaaactgct
agtgataaactggaggaaggtggggatgatgtcaagtcatcatggcccttatggagtgggctacacacgtgc
tacaatggtggctacaatgggctgcaaagt-cgcgaggctaagctaatcccttaaaagccatctcagttcga
attgcactctgcaactcgagtgcatgaagttggaatcgctagtaatcgtggatcagcatgccacggtgaata
cgttctcgggtcttgtacacactgcccgt
>ENA|MN928707/90-405
ttaagtcccgcaacgagcgcaaccctcatccttagttgcatcaggtaatgctgagcacttaaggaaactgcc
agtgataagctggaggaagatggggatgatgtcaagtcatcatggcctttatgaagtgggctacacacgtgc
tacaatggtgtctacagtgggctgcaaggtgcgcaagcctaagctaat-ccctaaaagacatctcagttcgg
attgtactctgcaactcgagtgcatgaagttggaatcgctagtaatcgtggatcagcatgccacggtgaata
cgttctcgggtcttgtacacactgcccgt
>ENA|MW179590/69-384
ttaagtcccgcaacgagcgcaaccctcatccttagttgcatcaggtaatgctgagtacttaaggaaactgcc
agtgataagctggaggaaggtggggatgatgtcaagtcatcatggcctttatggagtgggctacacacgtgc
tacaatggtgtctacaatgggttgcaaggtgcgcaagcttaagctaat-ccctaaaagacatctcagttcgg
attgtactctgcaactcgagtacatgaagttggaatcgctagtaatcgtggatcagcatgccacggtgaata
cgttctcgggtcttgtacacactgcccgt
>ENA|MZ031918/92-407
ttaagtcccgcaacgagcgcaaccctcatccttagttgcatcaggtaatgctgagcacttaaggaaactgcc
agtgataagctggaggaagatggggatgatgtcaagtcatcatggcctttatgaagtgggctacacacgtgc
tacaatggtgtctacaatgggctgcaaggtgcgcaagcctaagctaat-ccctaaaagacatctcagttcgg
attgtactctgcaactcgagtgcatgaagttggaatcgctagtaatcgtggatcagcatgccacggtgaata
cgttctcgggtcttgtacacactgcccgt
>ENA|MZ031920/92-407
ttaagtcccgcaacgagcgcaaccctcatccttagttgcatcaggtaatgctgagcacttaaggaaactgcc
agtgataagctggaggaagatggggatgatgtcaagtcatcatggcctttatgaagtgggctacacacgtgc
tacaatggtgtctacaatgggctgcaaggtgcgcaagcctaagctaat-ccctaaaagacatctcagttcgg
attgtactctgcaactcgagtgcatgaagttggaatcgctagtaatcgtggatcagcatgccacggtgaata
cgttctcgggtcttgtacacactgcccgt
>CP031221:1173014-1174384/998-1313
ttaagtcccgcaacgagcgcaaccctcatccttagttgcatcaggtaatgctgagtacttaaggaaactgcc
agtgataagctggaggaaggtggggatgatgtcaagtcatcatggcctttatggagtgggctacacacgtgc
tacaatggtgtctacaatgggttgcaaggtgcgcaagcctaagctaat-ccctaaaagacatctcagttcgg
attgtactctgcaactcgagtacatgaagttggaatcgctagtaatcgtggatcagcatgccacggtgaata
cgttctcgggtcttgtacacactgcccgt
>CP021120.1:596706-598076/998-1313
ttaagtcccgcaacgagcgcaaccctcatccttagttgcatcaggtaatgctgagtacttaaggaaactgcc
agtgataagctggaggaaggtggggatgatgtcaagtcatcatggcctttatggagtgggctacacacgtgc
tacaatggtgtctacaatgggctgcaaggtgcgcaagcctaagctaat-ccctaaaagacatctcagttcgg
attgtactctgcaactcgagtacatgaagttggaatcgctagtaatcgtggatcagcatgccacggtgaata
cgttctcgggtcttgtacacactgcccgt
>SAWADOGO_4-16S/49-364
ttaagtcccgcaacgagcgcaaccctcatccttagttgcatcaggtaatgctgagtacttaaggaaactgcc
agtgataagctggaggaaggtggggatgatgtcaagtcatcatggcctttatggagtgggctacacacgtgc
tacaatggtgtctacaatgggttgcaaggtgcgcaagcctaagctaat-ccctaaaagacatctcagttcgg
attgtactctgcaactcgagtacatgaagttggaatcgctagtaatcgtggatcagcatgccacggtgaata
cgttctcgggtcttgtacacactgcccgt
>SAWADOGO_5-16S/47-362
ttaagtcccgcaacgagcgcaaccctcatccttagttgcatcaggtaatgctgagtacttaaggaaactgcc
agtgataagctggaggaaggtggggatgatgtcaagtcatcatggcctttatggagtgggctacacacgtgc
tacaatggtgtctacaatgggttgcaaggtgcgcaagcctaagctaat-ccctaaaagacatctcagttcgg
attgtactctgcaactcgagtacatgaagttggaatcgctagtaatcgtggatcagcatgccacggtgaata
cgttctcgggtcttgtacacactgcccgt
>SAWADOGO_6-16S/49-364
ttaagtcccgcaacgagcgcaaccctcatccttagttgcatcaggtaatgctgagtacttaaggaaactgcc
agtgataagctggaggaaggtggggatgatgtcaagtcatcatggcctttatggagtgggctacacacgtgc
tacaatggtgtctacaatgggttgcaaggtgcgcaagcctaagctaat-ccctaaaagacatctcagttcgg
attgtactctgcaactcgagtacatgaagttggaatcgctagtaatcgtggatcagcatgccacggtgaata
cgttctcgggtcttgtacacactgcccgt
>SAWADOGO_8-16S/46-361
ttaagtcccgcaacgagcgcaaccctcatccttagttgcatcaggtaatgctgagtacttaaggaaactgcc
agtgataagctggaggaaggtggggatgatgtcaagtcatcatggcctttatggagtgggctacacacgtgc
tacaatggtgtctacaatgggctgcaaggtgcgcaagcctaagctaat-ccctaaaagacatctcagttcgg
attgtactctgcaactcgagtacatgaagttggaatcgctagtaatcgtggatcagcatgccacggtgaata
cgttctcgggtcttgtacacactgcccgt
>SAWADOGO_9-16S/47-362
ttaagtcccgcaacgagcgcaaccctcatccttagttgcatcaggtaatgctgagtacttaaggaaactgcc
agtgataagctggaggaaggtggggatgatgtcaagtcatcatggcctttatggagtgggctacacacgtgc
tacaatggtgtctacaatgggctgcaaggtgcgcaagcctaagctaat-ccctaaaagacatctcagttcgg
attgtactctgcaactcgagtacatgaagttggaatcgctagtaatcgtggatcagcatgccacggtgaata
cgttctcgggtcttgtacacactgcccgt
>SAWADOGO_10-16S/48-363
ttaagtcccgcaacgagcgcaaccctcatccttagttgcatcaggtaatgctgagtacttaaggaaactgcc
agtgataagctggaggaaggtggggatgatgtcaagtcatcatggcctttatggagtgggctacacacgtgc
tacaatggtgtctacaatgggctgcaaggtgcgcaagcctaagctaat-ccctaaaagacatctcagttcgg
attgtactctgcaactcgagtacatgaagttggaatcgctagtaatcgtggatcagcatgccacggtgaata
cgttctcgggtcttgtacacactgcccgt
>SAWADOGO_12-16S/48-363
ttaagtcccgcaacgagcgcaaccctcatccttagttgcatcaggtaatgctgagtacttaaggaaactgcc
agtgataagctggaggaaggtggggatgatgtcaagtcatcatggcctttatggagtgggctacacacgtgc
tacaatggtgtctacaatgggctgcaaggtgcgcaagcctaagctaat-ccctaaaagacatctcagttcgg
attgtactctgcaactcgagtacatgaagttggaatcgctagtaatcgtggatcagcatgccacggtgaata
cgttctcgggtcttgtacacactgcccgt
>SAWADOGO_13-16S/48-363
ttaagtcccgcaacgagcgcaaccctcatccttagttgcatcaggtaatgctgagtacttaaggaaactgcc
agtgataagctggaggaaggtggggatgatgtcaagtcatcatggcctttatggagtgggctacacacgtgc
tacaatggtgtctacaatgggttgcaaggtgcgcaagcctaagctaat-ccctaaaagacatctcagttcgg
attgtactctgcaactcgagtacatgaagttggaatcgctagtaatcgtggatcagcatgccacggtgaata
cgttctcgggtcttgtacacactgcccgt
>SAWADOGO_15-16S/48-363
ttaagtcccgcaacgagcgcaaccctcatccttagttgcatcaggtaatgctgagcacttaaggaaactgcc
agtgataagctggaggaagatggggatgatgtcaagtcatcatggcctttatgaagtgggctacacacgtgc
tacaatggtgtctacaatgggctgcaaggtgcgcaagcctaagctaat-ccctaaaagacgtctcagttcgg
attgtactctgcaactcgagtgcatgaagttggaatcgctagtaatcgtggatcagcatgccacggtgaata
cgttctcgggtcttgtacacactgcccgt
>SAWADOGO_16-16S/47-362
ttaagtcccgcaacgagcgcaaccctcatccttagttgcatcaggtaatgctgagtacttaaggaaactgcc
agtgataagctggaggaaggtggggatgatgtcaagtcatcatggcctttatggagtgggctacacacgtgc
tacaatggtgtctacaatgggttgcaaggtgcgcaagcctaagctaat-ccctaaaagacatctcagttcgg
attgtactctgcaactcgagtacatgaagttggaatcgctagtaatcgtggatcagcatgccacggtgaata
cgttctcgggtcttgtacacactgcccgt
>SAWADOGO_18-16S/48-363
ttaagtcccgcaacgagcgcaaccctcatccttagttgcatcaggtaatgctgagtacttaaggaaactgcc
agtgataagctggaggaaggtggggatgatgtcaagtcatcatggcctttatggagtgggctacacacgtgc
tacaatggtgtctacaatgggttgcaaggtgcgcaagcctaagctaat-ccctaaaagacatctcagttcgg
attgtactctgcaactcgagtacatgaagttggaatcgctagtaatcgtggatcagcatgccacggtgaata
cgttctcgggtcttgtacacactgcccgt
>SAWADOGO_21-16S/48-363
ttaagtcccgcaacgagcgcaaccctcatccttagttgcatcaggtaatgctgagtacttaaggaaactgcc
agtgataagctggaggaaggtggggatgatgtcaagtcatcatggcctttatggagtgggctacacacgtgc
tacaatggtgtctacaatgggttgcaaggtgcgcaagcctaagctaat-ccctaaaagacatctcagttcgg
attgtactctgcaactcgagtacatgaagttggaatcgctagtaatcgtggatcagcatgccacggtgaata
cgttctcgggtcttgtacacactgcccgt
>SAWADOGO_23-16S/48-363
ttaagtcccgcaacgagcgcaaccctcatccttagttgcatcaggtaatgctgagtacttaaggaaactgcc
agtgataagctggaggaaggtggggatgatgtcaagtcatcatggcctttatggagtgggctacacacgtgc
tacaatggtgtctacaatgggttgcaaggtgcgcaagcctaagctaat-ccctaaaagacatctcagttcgg
attgtactctgcaactcgagtacatgaagttggaatcgctagtaatcgtggatcagcatgccacggtgaata
cgttctcgggtcttgtacacactgcccgt
>SAWADOGO_24-16S/47-362
ttaagtcccgcaacgagcgcaaccctcatccttagttgcatcaggtaatgctgagtacttaaggaaactgcc
agtgataagctggaggaaggtggggatgatgtcaagtcatcatggcctttatggagtgggctacacacgtgc
tacaatggtgtctacaatgggttgcaaggtgcgcaagcctaagctaat-ccctaaaagacatctcagttcgg
attgtactctgcaactcgagtacatgaagttggaatcgctagtaatcgtggatcagcatgccacggtgaata
cgttctcgggtcttgtacacactgcccgt
>SAWADOGO_25-16S/48-363
ttaagtcccgcaacgagcgcaaccctcatccttagttgcatcaggtaatgctgagtacttaaggaaactgcc
agtgataagctggaggaaggtggggatgatgtcaagtcatcatggcctttatggagtgggctacacacgtgc
tacaatggtgtctacaatgggttgcaaggtgcgcaagcctaagctaat-ccctaaaagacatctcagttcgg
attgtactctgcaactcgagtacatgaagttggaatcgctagtaatcgtggatcagcatgccacggtgaata
cgttctcgggtcttgtacacactgcccgt
>SAWADOGO_26-16S/48-363
ttaagtcccgcaacgagcgcaaccctcatccttagttgcatcaggtaatgctgagtacttaaggaaactgcc
agtgataagctggaggaaggtggggatgatgtcaagtcatcatggcctttatggagtgggctacacacgtgc
tacaatggtgtctacaatgggttgcaaggtgcgcaagcctaagctaat-ccctaaaagacatctcagttcgg
attgtactctgcaactcgagtacatgaagttggaatcgctagtaatcgtggatcagcatgccacggtgaata
cgttctcgggtcttgtacacactgcccgt
>SAWADOGO_28-16S/49-364
ttaagtcccgcaacgagcgcaaccctcatccttagttgcatcaggtaatgctgagtacttaaggaaactgcc
agtgataagctggaggaaggtggggatgatgtcaagtcatcatggcctttatggagtgggctacacacgtgc
tacaatggtgtctacaatgggttgcaaggtgcgcaagcctaagctaat-ccctaaaagacatctcagttcgg
attgtactctgcaactcgagtacatgaagttggaatcgctagtaatcgtggatcagcatgccacggtgaata
cgttctcgggtcttgtacacactgcccgt
>SAWADOGO_C+-16S/48-363
ttaagtcccgcaacgagcgcaaccctcatccttagttgcatcaggtaatgctgagtacttaaggaaactgcc
agtgataagctggaggaaggtggggatgatgtcaagtcatcatggcctttatggagtgggctacacacgtgc
tacaatggtgtctacaatgggctgcaaggtgcgcaagcctaagctaat-ccctaaaagacatctcagttcgg
attgtactctgcaactcgagtacatgaagttggaatcgctagtaatcgtggatcagcatgccacggtgaata
cgttctcgggtcttgtacacactgcccgt
